# Supplementary material for: Atomic model for core modifying region of human fatty acid synthase in complex with Denifanstat
Source: Nat Commun. 2023 Jun 12;14:3460. doi: 10.1038/s41467-023-39266-y (PMC10258763; doi:10.1038/s41467-023-39266-y)
Supplement: Supplementary file 9 — Source Data [file 41467_2023_39266_MOESM9_ESM.xlsx]

## Sheet: Figure 5A
Fig 5A, left panel, raw data. Biological and technical replicates are coded as o and x, respectively.														Fig 5A, left panel, normalized data. Biological and technical replicates are coded as o and x, respectively.														Fig 5A, left panel, Absorbance to NADPH concentration. Biological and technical replicates are coded as o and x, respectively.															Fig 5A, right panel, raw data. Biological and technical replicates are coded as o and x, respectively.
Time (sec)	+hFASN (x)	+ hFASN (x)	+ hFASN (o)	+ hFASN (o)	- hFASN (x)	- hFASN (x)	- hFASN (o)	- hFASN (o)	+hFASN+TVB2640 (x)	+hFASN+TVB2640 (x)	+hFASN+TVB2640 (o)	+hFASN+TVB2640 (o)		Time (sec)	+hFASN (x)	+ hFASN (x)	+ hFASN (0)	+ hFASN (o)	- hFASN (x)	- hFASN (x)	- hFASN (0)	- hFASN (0)	+hFASN+TVB2640 (x)	+hFASN+TVB2640 (x)	+hFASN+TVB2640 (o)	+hFASN+TVB2640 (o)		Time (sec)	+hFASN (x)	+ hFASN (x)	+ hFASN (o)	+ hFASN (o)	- hFASN (x)	- hFASN (x)	- hFASN (o)	- hFASN (o)	+hFASN+TVB2640 (x)	+hFASN+TVB2640 (x)	+hFASN+TVB2640 (o)	+hFASN+TVB2640 (o)			Time (sec)	-hFASN (x)	-hFASN (x)	-hFASN (o)	-hFASN (o)	+ hFASN (x)	+ hFASN (x)
0	2.504	2.452	2.487	2.583	2.45	2.584	2.549	2.511	2.458	2.558	2.506	2.477		0	1	1	1	1	1	1	1	1	1	1	1	1		0	0.000805145	0.000788424	0.000799678	0.000830547	0.000787781	0.000830868	0.000819614	0.000807395	0.000790354	0.000822508	0.000805788	0.000796463			0	0.938	0.802	0.989	0.97	0.949	0.86
17	2.494	2.439	2.464	2.557	2.438	2.587	2.542	2.495	2.475	2.567	2.502	2.47		17	0.996006	0.994698	0.990752	0.989934	0.995102	1.00116	0.997254	0.993628	1.00692	1.00352	0.998404	0.997174		17	0.000801929	0.000784244	0.000792283	0.000822186	0.000783923	0.000831833	0.000817363	0.000802251	0.00079582	0.000825402	0.000804502	0.000794212			23	0.939	0.802	0.977	0.97	0.931	0.854
34	2.481	2.42	2.457	2.538	2.437	2.581	2.538	2.489	2.48	2.571	2.497	2.477		34	0.990815	0.986949	0.987937	0.982578	0.994694	0.998839	0.995685	0.991239	1.00895	1.00508	0.996409	1		34	0.000797749	0.000778135	0.000790032	0.000816077	0.000783601	0.000829904	0.000816077	0.000800322	0.000797428	0.000826688	0.000802894	0.000796463			46	0.95	0.817	0.967	0.972	0.912	0.849
50	2.477	2.41	2.447	2.532	2.428	2.578	2.536	2.483	2.489	2.566	2.494	2.48		50	0.989217	0.982871	0.983916	0.980256	0.99102	0.997678	0.9949	0.988849	1.01261	1.00313	0.995211	1.00121		50	0.000796463	0.00077492	0.000786817	0.000814148	0.000780707	0.000828939	0.000815434	0.000798392	0.000800322	0.00082508	0.000801929	0.000797428			69	0.941	0.843	0.956	0.963	0.902	0.839
67	2.48	2.402	2.451	2.508	2.425	2.579	2.533	2.477	2.482	2.571	2.486	2.476		67	0.990415	0.979608	0.985525	0.970964	0.989796	0.998065	0.993723	0.98646	1.00976	1.00508	0.992019	0.999596		67	0.000797428	0.000772347	0.000788103	0.000806431	0.000779743	0.00082926	0.000814469	0.000796463	0.000798071	0.000826688	0.000799357	0.000796141			92	0.94	0.861	0.938	0.963	0.896	0.828
84	2.487	2.405	2.418	2.501	2.421	2.584	2.533	2.475	2.481	2.567	2.478	2.472		84	0.993211	0.980832	0.972256	0.968254	0.988163	1	0.993723	0.985663	1.00936	1.00352	0.988827	0.997981		84	0.000799678	0.000773312	0.000777492	0.00080418	0.000778457	0.000830868	0.000814469	0.00079582	0.000797749	0.000825402	0.000796785	0.000794855			115	0.934	0.866	0.937	0.959	0.886	0.812
101	2.476	2.399	2.404	2.491	2.418	2.578	2.534	2.485	2.476	2.567	2.484	2.479		101	0.988818	0.978385	0.966626	0.964383	0.986939	0.997678	0.994115	0.989646	1.00732	1.00352	0.991221	1.00081		101	0.000796141	0.000771383	0.00077299	0.000800965	0.000777492	0.000828939	0.000814791	0.000799035	0.000796141	0.000825402	0.000798714	0.000797106			138	0.928	0.872	0.92	0.941	0.879	0.8
118	2.47	2.393	2.403	2.474	2.42	2.583	2.528	2.475	2.47	2.563	2.476	2.48		118	0.986422	0.975938	0.966224	0.957801	0.987755	0.999613	0.991761	0.985663	1.00488	1.00195	0.988029	1.00121		118	0.000794212	0.000769453	0.000772669	0.000795498	0.000778135	0.000830547	0.000812862	0.00079582	0.000794212	0.000824116	0.000796141	0.000797428			161	0.934	0.874	0.916	0.941	0.87	0.784
135	2.465	2.396	2.386	2.456	2.414	2.576	2.524	2.478	2.457	2.56	2.479	2.483		135	0.984425	0.977162	0.959389	0.950832	0.985306	0.996904	0.990192	0.986858	0.999593	1.00078	0.989226	1.00242		135	0.000792605	0.000770418	0.000767203	0.000789711	0.000776206	0.000828296	0.000811576	0.000796785	0.000790032	0.000823151	0.000797106	0.000798392			184	0.925	0.866	0.909	0.932	0.855	0.774
152	2.472	2.402	2.388	2.449	2.416	2.573	2.522	2.478	2.444	2.56	2.476	2.483		152	0.98722	0.979608	0.960193	0.948122	0.986122	0.995743	0.989408	0.986858	0.994304	1.00078	0.988029	1.00242		152	0.000794855	0.000772347	0.000767846	0.00078746	0.000776849	0.000827331	0.000810932	0.000796785	0.000785852	0.000823151	0.000796141	0.000798392			207	0.928	0.862	0.898	0.926	0.83	0.758
169	2.468	2.397	2.378	2.434	2.412	2.58	2.528	2.475	2.439	2.556	2.488	2.483		169	0.985623	0.977569	0.956172	0.942315	0.98449	0.998452	0.991761	0.985663	0.99227	0.999218	0.992817	1.00242		169	0.000793569	0.00077074	0.00076463	0.000782637	0.000775563	0.000829582	0.000812862	0.00079582	0.000784244	0.000821865	0.0008	0.000798392			230	0.93	0.863	0.89	0.914	0.805	0.743
186	2.461	2.386	2.365	2.432	2.412	2.564	2.524	2.478	2.431	2.563	2.481	2.489		186	0.982827	0.973083	0.950945	0.941541	0.98449	0.99226	0.990192	0.986858	0.989015	1.00195	0.990024	1.00484		186	0.000791318	0.000767203	0.00076045	0.000781994	0.000775563	0.000824437	0.000811576	0.000796785	0.000781672	0.000824116	0.000797749	0.000800322			253	0.916	0.855	0.885	0.906	0.783	0.729
203	2.464	2.402	2.364	2.417	2.413	2.564	2.519	2.474	2.424	2.559	2.483	2.49		203	0.984026	0.979608	0.950543	0.935734	0.984898	0.99226	0.988231	0.985265	0.986168	1.00039	0.990822	1.00525		203	0.000792283	0.000772347	0.000760129	0.00077717	0.000775884	0.000824437	0.000809968	0.000795498	0.000779421	0.00082283	0.000798392	0.000800643			276	0.924	0.858	0.884	0.903	0.764	0.714
220	2.468	2.399	2.382	2.427	2.413	2.57	2.522	2.475	2.425	2.564	2.48	2.492		220	0.985623	0.978385	0.95778	0.939605	0.984898	0.994582	0.989408	0.985663	0.986574	1.00235	0.989625	1.00606		220	0.000793569	0.000771383	0.000765916	0.000780386	0.000775884	0.000826367	0.000810932	0.00079582	0.000779743	0.000824437	0.000797428	0.000801286			299	0.92	0.853	0.88	0.891	0.747	0.704
237	2.462	2.387	2.375	2.426	2.412	2.565	2.517	2.471	2.424	2.556	2.482	2.487		237	0.983227	0.973491	0.954966	0.939218	0.98449	0.992647	0.987446	0.98407	0.986168	0.999218	0.990423	1.00404		237	0.00079164	0.000767524	0.000763666	0.000780064	0.000775563	0.000824759	0.000809325	0.000794534	0.000779421	0.000821865	0.000798071	0.000799678			322	0.918	0.844	0.878	0.889	0.73	0.688
254	2.457	2.374	2.381	2.412	2.412	2.561	2.517	2.47	2.423	2.556	2.479	2.48		254	0.98123	0.968189	0.957378	0.933798	0.98449	0.991099	0.987446	0.983672	0.985761	0.999218	0.989226	1.00121		254	0.000790032	0.000763344	0.000765595	0.000775563	0.000775563	0.000823473	0.000809325	0.000794212	0.0007791	0.000821865	0.000797106	0.000797428			345	0.922	0.846	0.874	0.883	0.716	0.678
271	2.458	2.369	2.386	2.414	2.413	2.567	2.529	2.476	2.422	2.562	2.483	2.49		271	0.981629	0.96615	0.959389	0.934572	0.984898	0.993421	0.992154	0.986061	0.985354	1.00156	0.990822	1.00525		271	0.000790354	0.000761736	0.000767203	0.000776206	0.000775884	0.000825402	0.000813183	0.000796141	0.000778778	0.000823794	0.000798392	0.000800643			368	0.915	0.842	0.867	0.88	0.707	0.669
288	2.454	2.357	2.376	2.413	2.41	2.562	2.525	2.467	2.424	2.554	2.483	2.486		288	0.980032	0.961256	0.955368	0.934185	0.983673	0.991486	0.990585	0.982477	0.986168	0.998436	0.990822	1.00363		288	0.000789068	0.000757878	0.000763987	0.000775884	0.00077492	0.000823794	0.000811897	0.000793248	0.000779421	0.000821222	0.000798392	0.000799357			391	0.923	0.845	0.866	0.874	0.694	0.655
305	2.453	2.357	2.386	2.425	2.405	2.563	2.522	2.468	2.421	2.551	2.482	2.49		305	0.979633	0.961256	0.959389	0.938831	0.981633	0.991873	0.989408	0.982875	0.984947	0.997263	0.990423	1.00525		305	0.000788746	0.000757878	0.000767203	0.000779743	0.000773312	0.000824116	0.000810932	0.000793569	0.000778457	0.000820257	0.000798071	0.000800643			414	0.922	0.846	0.865	0.871	0.682	0.645
322	2.45	2.349	2.38	2.421	2.41	2.563	2.523	2.473	2.425	2.549	2.476	2.49		322	0.978435	0.957993	0.956976	0.937282	0.983673	0.991873	0.9898	0.984867	0.986574	0.996482	0.988029	1.00525		322	0.000787781	0.000755305	0.000765273	0.000778457	0.00077492	0.000824116	0.000811254	0.000795177	0.000779743	0.000819614	0.000796141	0.000800643			437	0.91	0.833	0.865	0.871	0.673	0.631
339	2.448	2.348	2.372	2.415	2.411	2.567	2.518	2.463	2.423	2.556	2.477	2.484		339	0.977636	0.957586	0.95376	0.934959	0.984082	0.993421	0.987838	0.980884	0.985761	0.999218	0.988428	1.00283		339	0.000787138	0.000754984	0.000762701	0.000776527	0.000775241	0.000825402	0.000809646	0.000791961	0.0007791	0.000821865	0.000796463	0.000798714			460	0.913	0.837	0.86	0.87	0.659	0.625
356	2.431	2.328	2.375	2.412	2.407	2.558	2.519	2.467	2.418	2.559	2.482	2.486		356	0.970847	0.949429	0.954966	0.933798	0.982449	0.989938	0.988231	0.982477	0.983727	1.00039	0.990423	1.00363		356	0.000781672	0.000748553	0.000763666	0.000775563	0.000773955	0.000822508	0.000809968	0.000793248	0.000777492	0.00082283	0.000798071	0.000799357			483	0.912	0.828	0.852	0.864	0.652	0.616
373	2.432	2.335	2.37	2.404	2.408	2.555	2.516	2.466	2.42	2.554	2.474	2.489		373	0.971246	0.952284	0.952955	0.930701	0.982857	0.988777	0.987054	0.982079	0.98454	0.998436	0.987231	1.00484		373	0.000781994	0.000750804	0.000762058	0.00077299	0.000774277	0.000821543	0.000809003	0.000792926	0.000778135	0.000821222	0.000795498	0.000800322			506	0.912	0.833	0.852	0.859	0.644	0.606
390	2.429	2.328	2.364	2.391	2.397	2.564	2.525	2.468	2.418	2.549	2.473	2.485		390	0.970048	0.949429	0.950543	0.925668	0.978367	0.99226	0.990585	0.982875	0.983727	0.996482	0.986832	1.00323		390	0.000781029	0.000748553	0.000760129	0.00076881	0.00077074	0.000824437	0.000811897	0.000793569	0.000777492	0.000819614	0.000795177	0.000799035			529	0.91	0.834	0.856	0.862	0.633	0.595
407	2.431	2.325	2.353	2.385	2.4	2.558	2.518	2.466	2.419	2.553	2.476	2.483		407	0.970847	0.948206	0.94612	0.923345	0.979592	0.989938	0.987838	0.982079	0.984133	0.998045	0.988029	1.00242		407	0.000781672	0.000747588	0.000756592	0.000766881	0.000771704	0.000822508	0.000809646	0.000792926	0.000777814	0.0008209	0.000796141	0.000798392			552	0.907	0.831	0.845	0.854	0.623	0.588
424	2.427	2.322	2.351	2.386	2.404	2.555	2.522	2.467	2.42	2.547	2.477	2.489		424	0.969249	0.946982	0.945316	0.923732	0.981224	0.988777	0.989408	0.982477	0.98454	0.9957	0.988428	1.00484		424	0.000780386	0.000746624	0.000755949	0.000767203	0.00077299	0.000821543	0.000810932	0.000793248	0.000778135	0.000818971	0.000796463	0.000800322			575	0.911	0.829	0.851	0.856	0.614	0.579
441	2.419	2.322	2.341	2.38	2.398	2.56	2.521	2.47	2.415	2.55	2.476	2.486		441	0.966054	0.946982	0.941295	0.921409	0.978776	0.990712	0.989015	0.983672	0.982506	0.996873	0.988029	1.00363		441	0.000777814	0.000746624	0.000752733	0.000765273	0.000771061	0.000823151	0.000810611	0.000794212	0.000776527	0.000819936	0.000796141	0.000799357			598	0.91	0.832	0.843	0.856	0.605	0.568
458	2.422	2.325	2.335	2.368	2.4	2.557	2.517	2.466	2.425	2.552	2.469	2.484		458	0.967252	0.948206	0.938882	0.916763	0.979592	0.989551	0.987446	0.982079	0.986574	0.997654	0.985235	1.00283		458	0.000778778	0.000747588	0.000750804	0.000761415	0.000771704	0.000822186	0.000809325	0.000792926	0.000779743	0.000820579	0.000793891	0.000798714			621	0.904	0.824	0.846	0.854	0.6	0.56
475	2.42	2.32	2.327	2.361	2.396	2.554	2.517	2.466	2.423	2.543	2.476	2.483		475	0.966454	0.946166	0.935665	0.914053	0.977959	0.98839	0.987446	0.982079	0.985761	0.994136	0.988029	1.00242		475	0.000778135	0.000745981	0.000748232	0.000759164	0.000770418	0.000821222	0.000809325	0.000792926	0.0007791	0.000817685	0.000796141	0.000798392			644	0.909	0.827	0.844	0.851	0.589	0.553
492	2.415	2.314	2.322	2.348	2.397	2.551	2.514	2.457	2.426	2.548	2.47	2.483		492	0.964457	0.943719	0.933655	0.909021	0.978367	0.987229	0.986269	0.978495	0.986981	0.996091	0.985634	1.00242		492	0.000776527	0.000744051	0.000746624	0.000754984	0.00077074	0.000820257	0.00080836	0.000790032	0.000780064	0.000819293	0.000794212	0.000798392			667	0.905	0.827	0.84	0.851	0.582	0.542
509	2.401	2.303	2.32	2.341	2.394	2.55	2.515	2.462	2.426	2.542	2.471	2.486		509	0.958866	0.939233	0.932851	0.90631	0.977143	0.986842	0.986661	0.980486	0.986981	0.993745	0.986034	1.00363		509	0.000772026	0.000740514	0.000745981	0.000752733	0.000769775	0.000819936	0.000808682	0.00079164	0.000780064	0.000817363	0.000794534	0.000799357			690	0.903	0.818	0.84	0.849	0.571	0.537
526	2.406	2.308	2.318	2.336	2.392	2.549	2.519	2.464	2.428	2.54	2.472	2.485		526	0.960863	0.941272	0.932047	0.904375	0.976327	0.986455	0.988231	0.981282	0.987795	0.992963	0.986433	1.00323		526	0.000773633	0.000742122	0.000745338	0.000751125	0.000769132	0.000819614	0.000809968	0.000792283	0.000780707	0.00081672	0.000794855	0.000799035			713	0.9	0.823	0.836	0.846	0.563	0.526
543	2.404	2.309	2.312	2.321	2.393	2.561	2.507	2.462	2.427	2.541	2.471	2.484		543	0.960064	0.94168	0.929634	0.898568	0.976735	0.991099	0.983523	0.980486	0.987388	0.993354	0.986034	1.00283		543	0.00077299	0.000742444	0.000743408	0.000746302	0.000769453	0.000823473	0.000806109	0.00079164	0.000780386	0.000817042	0.000794534	0.000798714			736	0.909	0.824	0.836	0.846	0.552	0.518
560	2.401	2.299	2.31	2.317	2.386	2.546	2.509	2.465	2.425	2.53	2.469	2.481		560	0.958866	0.937602	0.92883	0.897019	0.973878	0.985294	0.984308	0.981681	0.986574	0.989054	0.985235	1.00161		560	0.000772026	0.000739228	0.000742765	0.000745016	0.000767203	0.00081865	0.000806752	0.000792605	0.000779743	0.000813505	0.000793891	0.000797749			759	0.903	0.82	0.834	0.848	0.546	0.511
577	2.397	2.298	2.317	2.307	2.388	2.548	2.52	2.465	2.43	2.529	2.47	2.485		577	0.957268	0.937194	0.931645	0.893148	0.974694	0.986068	0.988623	0.981681	0.988609	0.988663	0.985634	1.00323		577	0.00077074	0.000738907	0.000745016	0.000741801	0.000767846	0.000819293	0.000810289	0.000792605	0.00078135	0.000813183	0.000794212	0.000799035			782	0.903	0.819	0.834	0.847	0.539	0.503
594	2.393	2.292	2.315	2.297	2.389	2.548	2.508	2.459	2.425	2.526	2.469	2.484		594	0.955671	0.934747	0.93084	0.889276	0.975102	0.986068	0.983915	0.979291	0.986574	0.98749	0.985235	1.00283		594	0.000769453	0.000736977	0.000744373	0.000738585	0.000768167	0.000819293	0.000806431	0.000790675	0.000779743	0.000812219	0.000793891	0.000798714			805	0.903	0.821	0.826	0.847	0.531	0.493
611	2.386	2.292	2.317	2.289	2.389	2.552	2.51	2.46	2.428	2.53	2.462	2.482		611	0.952875	0.934747	0.931645	0.886179	0.975102	0.987616	0.9847	0.979689	0.987795	0.989054	0.982442	1.00202		611	0.000767203	0.000736977	0.000745016	0.000736013	0.000768167	0.000820579	0.000807074	0.000790997	0.000780707	0.000813505	0.00079164	0.000798071			828	0.893	0.811	0.824	0.843	0.524	0.489
628	2.383	2.287	2.313	2.279	2.384	2.539	2.508	2.459	2.426	2.524	2.467	2.478		628	0.951677	0.932708	0.930036	0.882307	0.973061	0.982585	0.983915	0.979291	0.986981	0.986708	0.984437	1.0004		628	0.000766238	0.00073537	0.00074373	0.000732797	0.000766559	0.000816399	0.000806431	0.000790675	0.000780064	0.000811576	0.000793248	0.000796785			851	0.896	0.814	0.824	0.84	0.513	0.479
645	2.384	2.279	2.308	2.274	2.381	2.54	2.503	2.461	2.414	2.526	2.462	2.48		645	0.952077	0.929445	0.928026	0.880372	0.971837	0.982972	0.981954	0.980088	0.982099	0.98749	0.982442	1.00121		645	0.000766559	0.000732797	0.000742122	0.00073119	0.000765595	0.00081672	0.000804823	0.000791318	0.000776206	0.000812219	0.00079164	0.000797428			874	0.893	0.81	0.823	0.846	0.509	0.47
662	2.382	2.283	2.316	2.262	2.38	2.546	2.506	2.455	2.413	2.519	2.471	2.489		662	0.951278	0.931077	0.931242	0.875726	0.971429	0.985294	0.983131	0.977698	0.981692	0.984754	0.986034	1.00484		662	0.000765916	0.000734084	0.000744695	0.000727331	0.000765273	0.00081865	0.000805788	0.000789389	0.000775884	0.000809968	0.000794534	0.000800322			897	0.891	0.811	0.824	0.843	0.503	0.462
679	2.376	2.277	2.308	2.254	2.386	2.545	2.51	2.453	2.417	2.509	2.462	2.478		679	0.948882	0.92863	0.928026	0.872629	0.973878	0.984907	0.9847	0.976902	0.98332	0.980844	0.982442	1.0004		679	0.000763987	0.000732154	0.000742122	0.000724759	0.000767203	0.000818328	0.000807074	0.000788746	0.00077717	0.000806752	0.00079164	0.000796785			920	0.897	0.813	0.822	0.844	0.494	0.458
696	2.381	2.272	2.308	2.244	2.384	2.545	2.511	2.459	2.418	2.503	2.463	2.479		696	0.950879	0.926591	0.928026	0.868757	0.973061	0.984907	0.985092	0.979291	0.983727	0.978499	0.982841	1.00081		696	0.000765595	0.000730547	0.000742122	0.000721543	0.000766559	0.000818328	0.000807395	0.000790675	0.000777492	0.000804823	0.000791961	0.000797106			943	0.891	0.813	0.821	0.844	0.487	0.451
713	2.381	2.253	2.307	2.232	2.385	2.541	2.51	2.454	2.429	2.513	2.464	2.479		713	0.950879	0.918842	0.927624	0.864111	0.973469	0.983359	0.9847	0.9773	0.988202	0.982408	0.98324	1.00081		713	0.000765595	0.000724437	0.000741801	0.000717685	0.000766881	0.000817042	0.000807074	0.000789068	0.000781029	0.000808039	0.000792283	0.000797106			966	0.888	0.811	0.821	0.838	0.481	0.444
730	2.371	2.253	2.302	2.211	2.386	2.546	2.506	2.452	2.426	2.51	2.46	2.478		730	0.946885	0.918842	0.925613	0.855981	0.973878	0.985294	0.983131	0.976503	0.986981	0.981235	0.981644	1.0004		730	0.000762379	0.000724437	0.000740193	0.000710932	0.000767203	0.00081865	0.000805788	0.000788424	0.000780064	0.000807074	0.000790997	0.000796785			989	0.889	0.81	0.824	0.841	0.475	0.438
747	2.367	2.239	2.314	2.199	2.377	2.538	2.504	2.455	2.428	2.501	2.458	2.477		747	0.945288	0.913132	0.930438	0.851336	0.970204	0.982198	0.982346	0.977698	0.987795	0.977717	0.980846	1		747	0.000761093	0.000719936	0.000744051	0.000707074	0.000764309	0.000816077	0.000805145	0.000789389	0.000780707	0.00080418	0.000790354	0.000796463			1012	0.886	0.808	0.824	0.84	0.465	0.431
764	2.365	2.228	2.305	2.187	2.385	2.545	2.507	2.454	2.433	2.501	2.46	2.485		764	0.944489	0.908646	0.926819	0.84669	0.973469	0.984907	0.983523	0.9773	0.989829	0.977717	0.981644	1.00323		764	0.00076045	0.000716399	0.000741158	0.000703215	0.000766881	0.000818328	0.000806109	0.000789068	0.000782315	0.00080418	0.000790997	0.000799035			1035	0.89	0.812	0.82	0.843	0.458	0.419
781	2.373	2.207	2.298	2.176	2.384	2.543	2.499	2.446	2.435	2.496	2.46	2.482		781	0.947684	0.900082	0.924005	0.842431	0.973061	0.984133	0.980384	0.974114	0.990643	0.975762	0.981644	1.00202		781	0.000763023	0.000709646	0.000738907	0.000699678	0.000766559	0.000817685	0.000803537	0.000786495	0.000782958	0.000802572	0.000790997	0.000798071			1058	0.886	0.809	0.814	0.837	0.454	0.417
798	2.375	2.188	2.3	2.177	2.387	2.542	2.51	2.451	2.436	2.501	2.459	2.491		798	0.948482	0.892333	0.924809	0.842818	0.974286	0.983746	0.9847	0.976105	0.99105	0.977717	0.981245	1.00565		798	0.000763666	0.000703537	0.00073955	0.0007	0.000767524	0.000817363	0.000807074	0.000788103	0.00078328	0.00080418	0.000790675	0.000800965			1081	0.886	0.807	0.817	0.834	0.448	0.41
815	2.372	2.178	2.295	2.17	2.381	2.542	2.5	2.45	2.433	2.503	2.455	2.493		815	0.947284	0.888254	0.922799	0.840108	0.971837	0.983746	0.980777	0.975707	0.989829	0.978499	0.979649	1.00646		815	0.000762701	0.000700322	0.000737942	0.000697749	0.000765595	0.000817363	0.000803859	0.000787781	0.000782315	0.000804823	0.000789389	0.000801608			1104	0.884	0.807	0.816	0.837	0.441	0.406
832	2.364	2.176	2.285	2.17	2.385	2.542	2.507	2.454	2.431	2.504	2.456	2.49		832	0.944089	0.887439	0.918778	0.840108	0.973469	0.983746	0.983523	0.9773	0.989015	0.97889	0.980048	1.00525		832	0.000760129	0.000699678	0.000734727	0.000697749	0.000766881	0.000817363	0.000806109	0.000789068	0.000781672	0.000805145	0.000789711	0.000800643			1127	0.887	0.807	0.814	0.834	0.435	0.399
849	2.36	2.17	2.283	2.18	2.377	2.536	2.506	2.45	2.43	2.508	2.459	2.488		849	0.942492	0.884992	0.917973	0.84398	0.970204	0.981424	0.983131	0.975707	0.988609	0.980453	0.981245	1.00444		849	0.000758842	0.000697749	0.000734084	0.000700965	0.000764309	0.000815434	0.000805788	0.000787781	0.00078135	0.000806431	0.000790675	0.0008			1150	0.884	0.806	0.817	0.837	0.427	0.39
866	2.366	2.167	2.263	2.176	2.375	2.537	2.499	2.441	2.431	2.521	2.459	2.479		866	0.944888	0.883768	0.909932	0.842431	0.969388	0.981811	0.980384	0.972123	0.989015	0.985536	0.981245	1.00081		866	0.000760772	0.000696785	0.000727653	0.000699678	0.000763666	0.000815756	0.000803537	0.000784887	0.000781672	0.000810611	0.000790675	0.000797106			1173	0.878	0.806	0.814	0.834	0.422	0.386
883	2.363	2.157	2.249	2.166	2.365	2.533	2.498	2.444	2.428	2.528	2.454	2.468		883	0.94369	0.87969	0.904302	0.83856	0.965306	0.980263	0.979992	0.973317	0.987795	0.988272	0.97925	0.996367		883	0.000759807	0.000693569	0.000723151	0.000696463	0.00076045	0.000814469	0.000803215	0.000785852	0.000780707	0.000812862	0.000789068	0.000793569			1196	0.877	0.802	0.81	0.832	0.416	0.381
900	2.364	2.152	2.247	2.17	2.366	2.522	2.506	2.451	2.431	2.536	2.453	2.475		900	0.944089	0.877651	0.903498	0.840108	0.965714	0.976006	0.983131	0.976105	0.989015	0.9914	0.978851	0.999193		900	0.000760129	0.000691961	0.000722508	0.000697749	0.000760772	0.000810932	0.000805788	0.000788103	0.000781672	0.000815434	0.000788746	0.00079582			1219	0.883	0.805	0.811	0.832	0.413	0.374
917	2.353	2.154	2.237	2.167	2.354	2.528	2.504	2.445	2.428	2.537	2.454	2.468		917	0.939696	0.878467	0.899477	0.838947	0.960816	0.978328	0.982346	0.973716	0.987795	0.99179	0.97925	0.996367		917	0.000756592	0.000692605	0.000719293	0.000696785	0.000756913	0.000812862	0.000805145	0.000786174	0.000780707	0.000815756	0.000789068	0.000793569			1242	0.875	0.803	0.811	0.826	0.405	0.366
934	2.353	2.148	2.227	2.164	2.352	2.526	2.504	2.442	2.429	2.533	2.454	2.469		934	0.939696	0.87602	0.895456	0.837786	0.96	0.977554	0.982346	0.972521	0.988202	0.990227	0.97925	0.99677		934	0.000756592	0.000690675	0.000716077	0.00069582	0.00075627	0.000812219	0.000805145	0.000785209	0.000781029	0.000814469	0.000789068	0.000793891			1265	0.874	0.8	0.81	0.831	0.399	0.361
951	2.353	2.144	2.224	2.162	2.352	2.522	2.501	2.436	2.44	2.536	2.454	2.471		951	0.939696	0.874388	0.89425	0.837011	0.96	0.976006	0.981169	0.970131	0.992677	0.9914	0.97925	0.997578		951	0.000756592	0.000689389	0.000715113	0.000695177	0.00075627	0.000810932	0.00080418	0.00078328	0.000784566	0.000815434	0.000789068	0.000794534			1288	0.879	0.805	0.809	0.833	0.396	0.36
968	2.337	2.14	2.223	2.165	2.36	2.521	2.5	2.436	2.45	2.541	2.459	2.469		968	0.933307	0.872757	0.893848	0.838173	0.963265	0.975619	0.980777	0.970131	0.996745	0.993354	0.981245	0.99677		968	0.000751447	0.000688103	0.000714791	0.000696141	0.000758842	0.000810611	0.000803859	0.00078328	0.000787781	0.000817042	0.000790675	0.000793891			1311	0.877	0.802	0.809	0.827	0.39	0.352
985	2.326	2.14	2.218	2.155	2.378	2.52	2.502	2.43	2.447	2.541	2.453	2.461		985	0.928914	0.872757	0.891838	0.834301	0.970612	0.975232	0.981561	0.967742	0.995525	0.993354	0.978851	0.993541		985	0.00074791	0.000688103	0.000713183	0.000692926	0.00076463	0.000810289	0.000804502	0.00078135	0.000786817	0.000817042	0.000788746	0.000791318			1334	0.876	0.8	0.803	0.83	0.385	0.346
1002	2.312	2.134	2.227	2.161	2.384	2.523	2.493	2.429	2.449	2.535	2.459	2.468		1002	0.923323	0.87031	0.895456	0.836624	0.973061	0.976393	0.978031	0.967344	0.996338	0.991009	0.981245	0.996367		1002	0.000743408	0.000686174	0.000716077	0.000694855	0.000766559	0.000811254	0.000801608	0.000781029	0.00078746	0.000815113	0.000790675	0.000793569			1357	0.878	0.805	0.804	0.829	0.378	0.343
1019	2.3	2.13	2.222	2.166	2.382	2.526	2.489	2.427	2.454	2.536	2.457	2.459		1019	0.91853	0.868679	0.893446	0.83856	0.972245	0.977554	0.976461	0.966547	0.998373	0.9914	0.980447	0.992733		1019	0.00073955	0.000684887	0.000714469	0.000696463	0.000765916	0.000812219	0.000800322	0.000780386	0.000789068	0.000815434	0.000790032	0.000790675			1380	0.875	0.799	0.805	0.825	0.376	0.339
1036	2.287	2.123	2.217	2.202	2.383	2.516	2.496	2.423	2.445	2.528	2.461	2.463		1036	0.913339	0.865824	0.891435	0.852497	0.972653	0.973684	0.979208	0.964954	0.994711	0.988272	0.982043	0.994348		1036	0.00073537	0.000682637	0.000712862	0.000708039	0.000766238	0.000809003	0.000802572	0.0007791	0.000786174	0.000812862	0.000791318	0.000791961			1403	0.875	0.799	0.803	0.828	0.369	0.331
1053	2.283	2.124	2.209	2.258	2.384	2.519	2.486	2.427	2.448	2.531	2.456	2.457		1053	0.911741	0.866232	0.888219	0.874177	0.973061	0.974845	0.975284	0.966547	0.995932	0.989445	0.980048	0.991926		1053	0.000734084	0.000682958	0.000710289	0.000726045	0.000766559	0.000809968	0.000799357	0.000780386	0.000787138	0.000813826	0.000789711	0.000790032			1426	0.873	0.803	0.81	0.829	0.364	0.33
1070	2.276	2.126	2.212	2.241	2.384	2.521	2.489	2.427	2.451	2.534	2.461	2.466		1070	0.908946	0.867047	0.889425	0.867596	0.973061	0.975619	0.976461	0.966547	0.997152	0.990618	0.982043	0.995559		1070	0.000731833	0.000683601	0.000711254	0.000720579	0.000766559	0.000810611	0.000800322	0.000780386	0.000788103	0.000814791	0.000791318	0.000792926			1449	0.873	0.802	0.808	0.824	0.358	0.323
1087	2.266	2.116	2.217	2.223	2.377	2.521	2.492	2.425	2.445	2.527	2.464	2.465		1087	0.904952	0.862969	0.891435	0.860627	0.970204	0.975619	0.977638	0.965751	0.994711	0.987881	0.98324	0.995155		1087	0.000728617	0.000680386	0.000712862	0.000714791	0.000764309	0.000810611	0.000801286	0.000779743	0.000786174	0.00081254	0.000792283	0.000792605			1472	0.873	0.797	0.804	0.825	0.359	0.322
1104	2.262	2.11	2.211	2.214	2.387	2.511	2.485	2.424	2.438	2.522	2.461	2.461		1104	0.903355	0.860522	0.889023	0.857143	0.974286	0.971749	0.974892	0.965352	0.991863	0.985927	0.982043	0.993541		1104	0.000727331	0.000678457	0.000710932	0.000711897	0.000767524	0.000807395	0.000799035	0.000779421	0.000783923	0.000810932	0.000791318	0.000791318			1495	0.869	0.798	0.802	0.825	0.354	0.315
1121	2.258	2.113	2.208	2.2	2.383	2.521	2.484	2.425	2.448	2.531	2.461	2.468		1121	0.901757	0.861746	0.887817	0.851723	0.972653	0.975619	0.9745	0.965751	0.995932	0.989445	0.982043	0.996367		1121	0.000726045	0.000679421	0.000709968	0.000707395	0.000766238	0.000810611	0.000798714	0.000779743	0.000787138	0.000813826	0.000791318	0.000793569			1518	0.877	0.805	0.805	0.823	0.349	0.313
1138	2.262	2.111	2.209	2.184	2.381	2.513	2.483	2.42	2.44	2.523	2.461	2.488		1138	0.903355	0.86093	0.888219	0.845528	0.971837	0.972523	0.974107	0.963759	0.992677	0.986317	0.982043	1.00444		1138	0.000727331	0.000678778	0.000710289	0.000702251	0.000765595	0.000808039	0.000798392	0.000778135	0.000784566	0.000811254	0.000791318	0.0008			1541	0.871	0.802	0.804	0.822	0.345	0.31
1155	2.255	2.109	2.208	2.195	2.383	2.516	2.479	2.423	2.446	2.528	2.459	2.502		1155	0.900559	0.860114	0.887817	0.849787	0.972653	0.973684	0.972538	0.964954	0.995118	0.988272	0.981245	1.01009		1155	0.00072508	0.000678135	0.000709968	0.000705788	0.000766238	0.000809003	0.000797106	0.0007791	0.000786495	0.000812862	0.000790675	0.000804502			1564	0.871	0.799	0.801	0.818	0.34	0.303
1172	2.259	2.108	2.205	2.164	2.382	2.517	2.477	2.422	2.447	2.53	2.458	2.492		1172	0.902157	0.859706	0.88661	0.837786	0.972245	0.974071	0.971754	0.964556	0.995525	0.989054	0.980846	1.00606		1172	0.000726367	0.000677814	0.000709003	0.00069582	0.000765916	0.000809325	0.000796463	0.000778778	0.000786817	0.000813505	0.000790354	0.000801286			1587	0.866	0.798	0.798	0.819	0.333	0.299
1189	2.25	2.098	2.205	2.152	2.374	2.512	2.482	2.419	2.436	2.524	2.455	2.476		1189	0.898562	0.855628	0.88661	0.83314	0.96898	0.972136	0.973715	0.963361	0.99105	0.986708	0.979649	0.999596		1189	0.000723473	0.000674598	0.000709003	0.000691961	0.000763344	0.000807717	0.000798071	0.000777814	0.00078328	0.000811576	0.000789389	0.000796141
1206	2.248	2.105	2.203	2.152	2.379	2.515	2.478	2.412	2.44	2.52	2.447	2.484		1206	0.897764	0.858483	0.885806	0.83314	0.97102	0.973297	0.972146	0.960573	0.992677	0.985145	0.976457	1.00283		1206	0.00072283	0.000676849	0.00070836	0.000691961	0.000764952	0.000808682	0.000796785	0.000775563	0.000784566	0.000810289	0.000786817	0.000798714
1223	2.246	2.106	2.197	2.154	2.376	2.516	2.47	2.416	2.445	2.528	2.442	2.48		1223	0.896965	0.858891	0.883394	0.833914	0.969796	0.973684	0.969007	0.962166	0.994711	0.988272	0.974461	1.00121		1223	0.000722186	0.00067717	0.000706431	0.000692605	0.000763987	0.000809003	0.000794212	0.000776849	0.000786174	0.000812862	0.000785209	0.000797428
1240	2.243	2.098	2.207	2.188	2.379	2.512	2.479	2.411	2.437	2.526	2.443	2.491		1240	0.895767	0.855628	0.887415	0.847077	0.97102	0.972136	0.972538	0.960175	0.991456	0.98749	0.97486	1.00565		1240	0.000721222	0.000674598	0.000709646	0.000703537	0.000764952	0.000807717	0.000797106	0.000775241	0.000783601	0.000812219	0.000785531	0.000800965
1257	2.241	2.095	2.199	2.198	2.379	2.514	2.47	2.411	2.445	2.525	2.441	2.501		1257	0.894968	0.854405	0.884198	0.850949	0.97102	0.97291	0.969007	0.960175	0.994711	0.987099	0.974062	1.00969		1257	0.000720579	0.000673633	0.000707074	0.000706752	0.000764952	0.00080836	0.000794212	0.000775241	0.000786174	0.000811897	0.000784887	0.00080418
1274	2.238	2.092	2.2	2.18	2.376	2.508	2.475	2.414	2.437	2.525	2.436	2.515		1274	0.89377	0.853181	0.8846	0.84398	0.969796	0.970588	0.970969	0.96137	0.991456	0.987099	0.972067	1.01534		1274	0.000719614	0.000672669	0.000707395	0.000700965	0.000763987	0.000806431	0.00079582	0.000776206	0.000783601	0.000811897	0.00078328	0.000808682
1291	2.23	2.092	2.194	2.23	2.373	2.511	2.463	2.406	2.437	2.514	2.433	2.492		1291	0.890575	0.853181	0.882187	0.863337	0.968571	0.971749	0.966261	0.958184	0.991456	0.982799	0.97087	1.00606		1291	0.000717042	0.000672669	0.000705466	0.000717042	0.000763023	0.000807395	0.000791961	0.000773633	0.000783601	0.00080836	0.000782315	0.000801286
1308	2.232	2.092	2.198	2.182	2.378	2.513	2.47	2.412	2.447	2.52	2.435	2.502		1308	0.891374	0.853181	0.883796	0.844754	0.970612	0.972523	0.969007	0.960573	0.995525	0.985145	0.971668	1.01009		1308	0.000717685	0.000672669	0.000706752	0.000701608	0.00076463	0.000808039	0.000794212	0.000775563	0.000786817	0.000810289	0.000782958	0.000804502
1325	2.231	2.086	2.195	2.16	2.372	2.504	2.472	2.416	2.434	2.52	2.439	2.55		1325	0.890974	0.850734	0.882589	0.836237	0.968163	0.96904	0.969792	0.962166	0.990236	0.985145	0.973264	1.02947		1325	0.000717363	0.00067074	0.000705788	0.000694534	0.000762701	0.000805145	0.000794855	0.000776849	0.000782637	0.000810289	0.000784244	0.000819936
1342	2.226	2.086	2.195	2.139	2.372	2.504	2.465	2.404	2.436	2.516	2.427	2.545		1342	0.888978	0.850734	0.882589	0.828107	0.968163	0.96904	0.967046	0.957387	0.99105	0.983581	0.968476	1.02745		1342	0.000715756	0.00067074	0.000705788	0.000687781	0.000762701	0.000805145	0.000792605	0.00077299	0.00078328	0.000809003	0.000780386	0.000818328
1359	2.221	2.085	2.194	2.139	2.371	2.508	2.473	2.412	2.435	2.511	2.435	2.547		1359	0.886981	0.850326	0.882187	0.828107	0.967755	0.970588	0.970184	0.960573	0.990643	0.981626	0.971668	1.02826		1359	0.000714148	0.000670418	0.000705466	0.000687781	0.000762379	0.000806431	0.000795177	0.000775563	0.000782958	0.000807395	0.000782958	0.000818971
1376	2.221	2.075	2.196	2.132	2.363	2.502	2.467	2.413	2.428	2.513	2.434	2.539		1376	0.886981	0.846248	0.882992	0.825397	0.96449	0.968266	0.967831	0.960972	0.987795	0.982408	0.971269	1.02503		1376	0.000714148	0.000667203	0.000706109	0.000685531	0.000759807	0.000804502	0.000793248	0.000775884	0.000780707	0.000808039	0.000782637	0.000816399
1393	2.222	2.077	2.192	2.136	2.362	2.5	2.471	2.407	2.43	2.506	2.434	2.537		1393	0.88738	0.847064	0.881383	0.826945	0.964082	0.967492	0.9694	0.958582	0.988609	0.979672	0.971269	1.02422		1393	0.000714469	0.000667846	0.000704823	0.000686817	0.000759486	0.000803859	0.000794534	0.000773955	0.00078135	0.000805788	0.000782637	0.000815756
1410	2.216	2.079	2.191	2.163	2.367	2.502	2.466	2.404	2.433	2.509	2.43	2.495		1410	0.884984	0.847879	0.880981	0.837398	0.966122	0.968266	0.967438	0.957387	0.989829	0.980844	0.969673	1.00727		1410	0.00071254	0.000668489	0.000704502	0.000695498	0.000761093	0.000804502	0.000792926	0.00077299	0.000782315	0.000806752	0.00078135	0.000802251
1427	2.216	2.074	2.189	2.209	2.366	2.501	2.463	2.408	2.431	2.51	2.429	2.484		1427	0.884984	0.84584	0.880177	0.855207	0.965714	0.967879	0.966261	0.95898	0.989015	0.981235	0.969274	1.00283		1427	0.00071254	0.000666881	0.000703859	0.000710289	0.000760772	0.00080418	0.000791961	0.000774277	0.000781672	0.000807074	0.000781029	0.000798714
1444	2.213	2.07	2.187	2.183	2.36	2.5	2.466	2.408	2.427	2.511	2.429	2.499		1444	0.883786	0.844209	0.879373	0.845141	0.963265	0.967492	0.967438	0.95898	0.987388	0.981626	0.969274	1.00888		1444	0.000711576	0.000665595	0.000703215	0.000701929	0.000758842	0.000803859	0.000792926	0.000774277	0.000780386	0.000807395	0.000781029	0.000803537
1461	2.216	2.077	2.189	2.151	2.365	2.506	2.463	2.407	2.43	2.508	2.424	2.507		1461	0.884984	0.847064	0.880177	0.832753	0.965306	0.969814	0.966261	0.958582	0.988609	0.980453	0.967279	1.01211		1461	0.00071254	0.000667846	0.000703859	0.00069164	0.00076045	0.000805788	0.000791961	0.000773955	0.00078135	0.000806431	0.000779421	0.000806109
1478	2.206	2.07	2.185	2.181	2.362	2.501	2.459	2.401	2.431	2.511	2.427	2.499		1478	0.88099	0.844209	0.878569	0.844367	0.964082	0.967879	0.964692	0.956193	0.989015	0.981626	0.968476	1.00888		1478	0.000709325	0.000665595	0.000702572	0.000701286	0.000759486	0.00080418	0.000790675	0.000772026	0.000781672	0.000807395	0.000780386	0.000803537
1495	2.205	2.072	2.185	2.173	2.364	2.499	2.466	2.405	2.427	2.509	2.429	2.499		1495	0.880591	0.845024	0.878569	0.84127	0.964898	0.967105	0.967438	0.957786	0.987388	0.980844	0.969274	1.00888		1495	0.000709003	0.000666238	0.000702572	0.000698714	0.000760129	0.000803537	0.000792926	0.000773312	0.000780386	0.000806752	0.000781029	0.000803537
1512	2.208	2.07	2.187	2.209	2.364	2.497	2.463	2.399	2.425	2.51	2.426	2.503		1512	0.881789	0.844209	0.879373	0.855207	0.964898	0.966331	0.966261	0.955396	0.986574	0.981235	0.968077	1.0105		1512	0.000709968	0.000665595	0.000703215	0.000710289	0.000760129	0.000802894	0.000791961	0.000771383	0.000779743	0.000807074	0.000780064	0.000804823
1529	2.209	2.069	2.18	2.208	2.358	2.496	2.461	2.399	2.43	2.508	2.421	2.512		1529	0.882188	0.843801	0.876558	0.85482	0.962449	0.965944	0.965477	0.955396	0.988609	0.980453	0.966081	1.01413		1529	0.000710289	0.000665273	0.000700965	0.000709968	0.000758199	0.000802572	0.000791318	0.000771383	0.00078135	0.000806431	0.000778457	0.000807717
1546	2.194	2.062	2.179	2.183	2.358	2.489	2.457	2.394	2.42	2.504	2.421	2.497		1546	0.876198	0.840946	0.876156	0.845141	0.962449	0.963235	0.963907	0.953405	0.98454	0.97889	0.966081	1.00807		1546	0.000705466	0.000663023	0.000700643	0.000701929	0.000758199	0.000800322	0.000790032	0.000769775	0.000778135	0.000805145	0.000778457	0.000802894
1563	2.201	2.066	2.177	2.173	2.359	2.492	2.453	2.397	2.418	2.506	2.418	2.493		1563	0.878994	0.842577	0.875352	0.84127	0.962857	0.964396	0.962338	0.9546	0.983727	0.979672	0.964884	1.00646		1563	0.000707717	0.000664309	0.0007	0.000698714	0.000758521	0.000801286	0.000788746	0.00077074	0.000777492	0.000805788	0.000777492	0.000801608
1580	2.198	2.066	2.179	2.17	2.362	2.493	2.457	2.392	2.427	2.506	2.421	2.526		1580	0.877796	0.842577	0.876156	0.840108	0.964082	0.964783	0.963907	0.952609	0.987388	0.979672	0.966081	1.01978		1580	0.000706752	0.000664309	0.000700643	0.000697749	0.000759486	0.000801608	0.000790032	0.000769132	0.000780386	0.000805788	0.000778457	0.000812219
1597	2.2	2.066	2.178	2.133	2.356	2.493	2.449	2.389	2.428	2.508	2.422	2.508		1597	0.878594	0.842577	0.875754	0.825784	0.961633	0.964783	0.960769	0.951414	0.987795	0.980453	0.96648	1.01252		1597	0.000707395	0.000664309	0.000700322	0.000685852	0.000757556	0.000801608	0.00078746	0.000768167	0.000780707	0.000806431	0.000778778	0.000806431
1614	2.189	2.063	2.182	2.116	2.355	2.487	2.455	2.398	2.424	2.5	2.418	2.523		1614	0.874201	0.841354	0.877362	0.819202	0.961224	0.962461	0.963123	0.954998	0.986168	0.977326	0.964884	1.01857		1614	0.000703859	0.000663344	0.000701608	0.000680386	0.000757235	0.000799678	0.000789389	0.000771061	0.000779421	0.000803859	0.000777492	0.000811254
1631	2.195	2.07	2.179	2.115	2.358	2.496	2.452	2.394	2.425	2.5	2.417	2.504		1631	0.876597	0.844209	0.876156	0.818815	0.962449	0.965944	0.961946	0.953405	0.986574	0.977326	0.964485	1.0109		1631	0.000705788	0.000665595	0.000700643	0.000680064	0.000758199	0.000802572	0.000788424	0.000769775	0.000779743	0.000803859	0.00077717	0.000805145
1648	2.192	2.067	2.176	2.118	2.354	2.486	2.451	2.392	2.423	2.503	2.416	2.491		1648	0.875399	0.842985	0.87495	0.819977	0.960816	0.962074	0.961554	0.952609	0.985761	0.978499	0.964086	1.00565		1648	0.000704823	0.00066463	0.000699678	0.000681029	0.000756913	0.000799357	0.000788103	0.000769132	0.0007791	0.000804823	0.000776849	0.000800965
1665	2.189	2.068	2.173	2.117	2.353	2.487	2.45	2.385	2.421	2.503	2.414	2.491		1665	0.874201	0.843393	0.873743	0.81959	0.960408	0.962461	0.961161	0.949821	0.984947	0.978499	0.963288	1.00565		1665	0.000703859	0.000664952	0.000698714	0.000680707	0.000756592	0.000799678	0.000787781	0.000766881	0.000778457	0.000804823	0.000776206	0.000800965
1682	2.184	2.058	2.175	2.16	2.352	2.486	2.452	2.391	2.417	2.502	2.418	2.477		1682	0.872204	0.839315	0.874548	0.836237	0.96	0.962074	0.961946	0.95221	0.98332	0.978108	0.964884	1		1682	0.000702251	0.000661736	0.000699357	0.000694534	0.00075627	0.000799357	0.000788424	0.00076881	0.00077717	0.000804502	0.000777492	0.000796463
1699	2.183	2.055	2.169	2.195	2.343	2.478	2.451	2.384	2.418	2.493	2.415	2.458		1699	0.871805	0.838091	0.872135	0.849787	0.956327	0.958978	0.961554	0.949423	0.983727	0.97459	0.963687	0.992329		1699	0.000701929	0.000660772	0.000697428	0.000705788	0.000753376	0.000796785	0.000788103	0.000766559	0.000777492	0.000801608	0.000776527	0.000790354
1716	2.181	2.052	2.168	2.196	2.345	2.481	2.447	2.387	2.415	2.496	2.414	2.449		1716	0.871006	0.836868	0.871733	0.850174	0.957143	0.960139	0.959984	0.950617	0.982506	0.975762	0.963288	0.988696		1716	0.000701286	0.000659807	0.000697106	0.000706109	0.000754019	0.000797749	0.000786817	0.000767524	0.000776527	0.000802572	0.000776206	0.00078746
1733	2.181	2.05	2.166	2.195	2.351	2.479	2.445	2.385	2.417	2.496	2.417	2.433		1733	0.871006	0.836052	0.870929	0.849787	0.959592	0.959365	0.9592	0.949821	0.98332	0.975762	0.964485	0.982237		1733	0.000701286	0.000659164	0.000696463	0.000705788	0.000755949	0.000797106	0.000786174	0.000766881	0.00077717	0.000802572	0.00077717	0.000782315
1750	2.175	2.046	2.164	2.198	2.346	2.478	2.445	2.385	2.412	2.493	2.413	2.421		1750	0.86861	0.834421	0.870125	0.850949	0.957551	0.958978	0.9592	0.949821	0.981286	0.97459	0.962889	0.977392		1750	0.000699357	0.000657878	0.00069582	0.000706752	0.000754341	0.000796785	0.000786174	0.000766881	0.000775563	0.000801608	0.000775884	0.000778457
1767	2.177	2.049	2.162	2.14	2.344	2.483	2.442	2.379	2.42	2.5	2.407	2.418		1767	0.869409	0.835644	0.86932	0.828494	0.956735	0.960913	0.958023	0.947431	0.98454	0.977326	0.960495	0.976181		1767	0.0007	0.000658842	0.000695177	0.000688103	0.000753698	0.000798392	0.000785209	0.000764952	0.000778135	0.000803859	0.000773955	0.000777492
1784	2.179	2.045	2.168	2.11	2.345	2.482	2.446	2.39	2.417	2.491	2.418	2.421		1784	0.870208	0.834013	0.871733	0.81688	0.957143	0.960526	0.959592	0.951812	0.98332	0.973808	0.964884	0.977392		1784	0.000700643	0.000657556	0.000697106	0.000678457	0.000754019	0.000798071	0.000786495	0.000768489	0.00077717	0.000800965	0.000777492	0.000778457
1801	2.174	2.049	2.161	2.097	2.345	2.472	2.439	2.377	2.415	2.491	2.412	2.415		1801	0.868211	0.835644	0.868918	0.811847	0.957143	0.956656	0.956846	0.946635	0.982506	0.973808	0.96249	0.97497		1801	0.000699035	0.000658842	0.000694855	0.000674277	0.000754019	0.000794855	0.000784244	0.000764309	0.000776527	0.000800965	0.000775563	0.000776527
1818	2.181	2.038	2.158	2.094	2.34	2.478	2.438	2.378	2.412	2.492	2.41	2.411		1818	0.871006	0.831158	0.867712	0.810685	0.955102	0.958978	0.956454	0.947033	0.981286	0.974199	0.961692	0.973355		1818	0.000701286	0.000655305	0.000693891	0.000673312	0.000752412	0.000796785	0.000783923	0.00076463	0.000775563	0.000801286	0.00077492	0.000775241
1835	2.168	2.035	2.161	2.094	2.338	2.473	2.447	2.384	2.413	2.486	2.423	2.424		1835	0.865815	0.829935	0.868918	0.810685	0.954286	0.957043	0.959984	0.949423	0.981692	0.971853	0.966879	0.978603		1835	0.000697106	0.000654341	0.000694855	0.000673312	0.000751768	0.000795177	0.000786817	0.000766559	0.000775884	0.000799357	0.0007791	0.000779421
1852	2.175	2.039	2.157	2.091	2.349	2.483	2.432	2.378	2.414	2.496	2.421	2.42		1852	0.86861	0.831566	0.86731	0.809524	0.958776	0.960913	0.9541	0.947033	0.982099	0.975762	0.966081	0.976988		1852	0.000699357	0.000655627	0.000693569	0.000672347	0.000755305	0.000798392	0.000781994	0.00076463	0.000776206	0.000802572	0.000778457	0.000778135
1869	2.168	2.042	2.154	2.094	2.345	2.48	2.439	2.377	2.413	2.49	2.42	2.424		1869	0.865815	0.83279	0.866104	0.810685	0.957143	0.959752	0.956846	0.946635	0.981692	0.973417	0.965682	0.978603		1869	0.000697106	0.000656592	0.000692605	0.000673312	0.000754019	0.000797428	0.000784244	0.000764309	0.000775884	0.000800643	0.000778135	0.000779421
1886	2.169	2.036	2.153	2.089	2.345	2.478	2.436	2.376	2.408	2.49	2.4	2.42		1886	0.866214	0.830343	0.865702	0.80875	0.957143	0.958978	0.955669	0.946237	0.979658	0.973417	0.957702	0.976988		1886	0.000697428	0.000654662	0.000692283	0.000671704	0.000754019	0.000796785	0.00078328	0.000763987	0.000774277	0.000800643	0.000771704	0.000778135
1903	2.167	2.031	2.155	2.104	2.336	2.473	2.432	2.374	2.408	2.487	2.399	2.42		1903	0.865415	0.828303	0.866506	0.814557	0.953469	0.957043	0.9541	0.94544	0.979658	0.972244	0.957302	0.976988		1903	0.000696785	0.000653055	0.000692926	0.000676527	0.000751125	0.000795177	0.000781994	0.000763344	0.000774277	0.000799678	0.000771383	0.000778135
1920	2.169	2.03	2.147	2.165	2.339	2.474	2.435	2.368	2.413	2.491	2.396	2.419		1920	0.866214	0.827896	0.863289	0.838173	0.954694	0.95743	0.955277	0.943051	0.981692	0.973808	0.956105	0.976585		1920	0.000697428	0.000652733	0.000690354	0.000696141	0.00075209	0.000795498	0.000782958	0.000761415	0.000775884	0.000800965	0.000770418	0.000777814
1937	2.163	2.03	2.149	2.143	2.342	2.47	2.436	2.372	2.418	2.484	2.397	2.425		1937	0.863818	0.827896	0.864093	0.829655	0.955918	0.955882	0.955669	0.944644	0.983727	0.971071	0.956504	0.979007		1937	0.000695498	0.000652733	0.000690997	0.000689068	0.000753055	0.000794212	0.00078328	0.000762701	0.000777492	0.000798714	0.00077074	0.000779743
1954	2.16	2.03	2.153	2.083	2.333	2.473	2.429	2.373	2.405	2.488	2.393	2.43		1954	0.86262	0.827896	0.865702	0.806427	0.952245	0.957043	0.952923	0.945042	0.978438	0.972635	0.954908	0.981025		1954	0.000694534	0.000652733	0.000692283	0.000669775	0.000750161	0.000795177	0.000781029	0.000763023	0.000773312	0.0008	0.000769453	0.00078135
1971	2.155	2.022	2.149	2.081	2.335	2.462	2.432	2.364	2.404	2.486	2.4	2.421		1971	0.860623	0.824633	0.864093	0.805652	0.953061	0.952786	0.9541	0.941458	0.978031	0.971853	0.957702	0.977392		1971	0.000692926	0.000650161	0.000690997	0.000669132	0.000750804	0.00079164	0.000781994	0.000760129	0.00077299	0.000799357	0.000771704	0.000778457
1988	2.159	2.021	2.151	2.082	2.33	2.464	2.43	2.369	2.401	2.479	2.397	2.416		1988	0.86222	0.824225	0.864897	0.806039	0.95102	0.95356	0.953315	0.943449	0.97681	0.969116	0.956504	0.975373		1988	0.000694212	0.000649839	0.00069164	0.000669453	0.000749196	0.000792283	0.00078135	0.000761736	0.000772026	0.000797106	0.00077074	0.000776849
2005	2.157	2.023	2.147	2.082	2.331	2.465	2.43	2.364	2.403	2.482	2.394	2.407		2005	0.861422	0.825041	0.863289	0.806039	0.951429	0.953947	0.953315	0.941458	0.977624	0.970289	0.955307	0.97174		2005	0.000693569	0.000650482	0.000690354	0.000669453	0.000749518	0.000792605	0.00078135	0.000760129	0.000772669	0.000798071	0.000769775	0.000773955
2022	2.159	2.024	2.144	2.08	2.329	2.473	2.43	2.365	2.402	2.482	2.395	2.411		2022	0.86222	0.825449	0.862083	0.805265	0.950612	0.957043	0.953315	0.941856	0.977217	0.970289	0.955706	0.973355		2022	0.000694212	0.000650804	0.000689389	0.00066881	0.000748875	0.000795177	0.00078135	0.00076045	0.000772347	0.000798071	0.000770096	0.000775241
[truncated: 35 more columns]

## Sheet: Supplementary Figure 4
Supplementary Figure 4A, raw data. Technical replicates coded as x.										Supplementary Figure 4A, normalized data. Technical replicates coded as x.										Supplementary Figure 4A, Absorbance to NADPH concentration. Technical replicates are coded as x.											Supplementary Figure 4B, raw data. Technical replicates coded as x.										Supplementary Figure 4B, normalized data. Technical replicates coded as x.
Time	-hFASN (x)	-hFASN (x)	wtFASN (x)	wtFASN (x)	L1097A (x)	L1097A (x)	H878A (x)	H878A (x)		Time	-hFASN (x)	-hFASN (x)	wtFASN (x)	wtFASN (x)	L1097A (x)	L1097A (x)	H878A (x)	H878A (x)		Time	-hFASN (x)	-hFASN (x)	wtFASN (x)	wtFASN (x)	L1097A (x)	L1097A (x)	H878A (x)	H878A (x)			Time	-hFASN (x)	-hFASN (x)	wtFASN (x)	wtFASN (x)	L1097A (x)	L1097A (x)	H878A (x)	H878A (x)		Time	-hFASN (x)	-hFASN (x)	wtFASN (x)	wtFASN (x)	L1097A (x)	L1097A (x)	H878A (x)	H878A (x)
0	0.235	0.235	0.235	0.227	0.236	0.239	0.241	0.238		0	1	1	1	1	1	1	1	1		0	7.55627e-05	7.55627e-05	7.55627e-05	7.29904e-05	7.58842e-05	7.68489e-05	7.7492e-05	7.65273e-05			0	0.242	0.232	0.25	0.217	0.28	0.21	0.312	0.314		0	1	1	1	1	1	1	1	1
13	0.233	0.233	0.234	0.224	0.234	0.238	0.24	0.236		13	0.991489	0.991489	0.995745	0.986784	0.991525	0.995816	0.995851	0.991597		13	7.49196e-05	7.49196e-05	7.52412e-05	7.20257e-05	7.52412e-05	7.65273e-05	7.71704e-05	7.58842e-05			15	0.24	0.23	0.248	0.215	0.277	0.21	0.308	0.311		15	0.991736	0.991379	0.992	0.990783	0.989286	1	0.987179	0.990446
26	0.233	0.232	0.235	0.224	0.232	0.236	0.239	0.235		26	0.991489	0.987234	1	0.986784	0.983051	0.987448	0.991701	0.987395		26	7.49196e-05	7.45981e-05	7.55627e-05	7.20257e-05	7.45981e-05	7.58842e-05	7.68489e-05	7.55627e-05			30	0.241	0.229	0.247	0.214	0.275	0.208	0.308	0.309		30	0.995868	0.987069	0.988	0.986175	0.982143	0.990476	0.987179	0.984076
39	0.233	0.234	0.236	0.224	0.234	0.236	0.239	0.235		39	0.991489	0.995745	1.00426	0.986784	0.991525	0.987448	0.991701	0.987395		39	7.49196e-05	7.52412e-05	7.58842e-05	7.20257e-05	7.52412e-05	7.58842e-05	7.68489e-05	7.55627e-05			45	0.24	0.229	0.248	0.215	0.277	0.208	0.31	0.31		45	0.991736	0.987069	0.992	0.990783	0.989286	0.990476	0.99359	0.987261
52	0.234	0.232	0.235	0.223	0.233	0.237	0.239	0.235		52	0.995745	0.987234	1	0.982379	0.987288	0.991632	0.991701	0.987395		52	7.52412e-05	7.45981e-05	7.55627e-05	7.17042e-05	7.49196e-05	7.62058e-05	7.68489e-05	7.55627e-05			60	0.239	0.229	0.247	0.213	0.274	0.206	0.308	0.306		60	0.987603	0.987069	0.988	0.981567	0.978571	0.980952	0.987179	0.974522
65	0.234	0.232	0.233	0.223	0.232	0.237	0.239	0.234		65	0.995745	0.987234	0.991489	0.982379	0.983051	0.991632	0.991701	0.983193		65	7.52412e-05	7.45981e-05	7.49196e-05	7.17042e-05	7.45981e-05	7.62058e-05	7.68489e-05	7.52412e-05			75	0.239	0.229	0.245	0.213	0.273	0.208	0.308	0.307		75	0.987603	0.987069	0.98	0.981567	0.975	0.990476	0.987179	0.977707
78	0.232	0.232	0.234	0.225	0.233	0.239	0.238	0.235		78	0.987234	0.987234	0.995745	0.991189	0.987288	1	0.987552	0.987395		78	7.45981e-05	7.45981e-05	7.52412e-05	7.23473e-05	7.49196e-05	7.68489e-05	7.65273e-05	7.55627e-05			90	0.237	0.228	0.246	0.213	0.275	0.206	0.308	0.306		90	0.979339	0.982759	0.984	0.981567	0.982143	0.980952	0.987179	0.974522
91	0.233	0.23	0.234	0.222	0.232	0.235	0.236	0.235		91	0.991489	0.978723	0.995745	0.977974	0.983051	0.983264	0.979253	0.987395		91	7.49196e-05	7.3955e-05	7.52412e-05	7.13826e-05	7.45981e-05	7.55627e-05	7.58842e-05	7.55627e-05			105	0.238	0.23	0.247	0.214	0.275	0.208	0.307	0.306		105	0.983471	0.991379	0.988	0.986175	0.982143	0.990476	0.983974	0.974522
104	0.232	0.229	0.233	0.223	0.231	0.235	0.237	0.232		104	0.987234	0.974468	0.991489	0.982379	0.978814	0.983264	0.983402	0.97479		104	7.45981e-05	7.36334e-05	7.49196e-05	7.17042e-05	7.42765e-05	7.55627e-05	7.62058e-05	7.45981e-05			120	0.239	0.23	0.245	0.214	0.275	0.207	0.307	0.305		120	0.987603	0.991379	0.98	0.986175	0.982143	0.985714	0.983974	0.971338
117	0.232	0.228	0.232	0.221	0.23	0.233	0.237	0.233		117	0.987234	0.970213	0.987234	0.973568	0.974576	0.974895	0.983402	0.978992		117	7.45981e-05	7.33119e-05	7.45981e-05	7.10611e-05	7.3955e-05	7.49196e-05	7.62058e-05	7.49196e-05			135	0.238	0.227	0.244	0.214	0.274	0.205	0.305	0.304		135	0.983471	0.978448	0.976	0.986175	0.978571	0.97619	0.977564	0.968153
130	0.232	0.229	0.232	0.221	0.231	0.232	0.238	0.233		130	0.987234	0.974468	0.987234	0.973568	0.978814	0.970711	0.987552	0.978992		130	7.45981e-05	7.36334e-05	7.45981e-05	7.10611e-05	7.42765e-05	7.45981e-05	7.65273e-05	7.49196e-05			150	0.237	0.226	0.243	0.213	0.273	0.205	0.305	0.305		150	0.979339	0.974138	0.972	0.981567	0.975	0.97619	0.977564	0.971338
143	0.232	0.228	0.23	0.221	0.228	0.231	0.238	0.232		143	0.987234	0.970213	0.978723	0.973568	0.966102	0.966527	0.987552	0.97479		143	7.45981e-05	7.33119e-05	7.3955e-05	7.10611e-05	7.33119e-05	7.42765e-05	7.65273e-05	7.45981e-05			165	0.237	0.228	0.245	0.214	0.274	0.207	0.304	0.303		165	0.979339	0.982759	0.98	0.986175	0.978571	0.985714	0.974359	0.964968
156	0.23	0.229	0.23	0.222	0.228	0.231	0.236	0.235		156	0.978723	0.974468	0.978723	0.977974	0.966102	0.966527	0.979253	0.987395		156	7.3955e-05	7.36334e-05	7.3955e-05	7.13826e-05	7.33119e-05	7.42765e-05	7.58842e-05	7.55627e-05			180	0.238	0.228	0.245	0.212	0.273	0.206	0.305	0.301		180	0.983471	0.982759	0.98	0.976959	0.975	0.980952	0.977564	0.958599
169	0.232	0.23	0.232	0.222	0.229	0.231	0.238	0.235		169	0.987234	0.978723	0.987234	0.977974	0.970339	0.966527	0.987552	0.987395		169	7.45981e-05	7.3955e-05	7.45981e-05	7.13826e-05	7.36334e-05	7.42765e-05	7.65273e-05	7.55627e-05			195	0.236	0.227	0.245	0.212	0.273	0.205	0.304	0.302		195	0.975207	0.978448	0.98	0.976959	0.975	0.97619	0.974359	0.961783
182	0.231	0.231	0.231	0.222	0.227	0.228	0.237	0.234		182	0.982979	0.982979	0.982979	0.977974	0.961864	0.953975	0.983402	0.983193		182	7.42765e-05	7.42765e-05	7.42765e-05	7.13826e-05	7.29904e-05	7.33119e-05	7.62058e-05	7.52412e-05			210	0.236	0.228	0.243	0.213	0.272	0.205	0.304	0.302		210	0.975207	0.982759	0.972	0.981567	0.971429	0.97619	0.974359	0.961783
195	0.231	0.229	0.229	0.221	0.227	0.227	0.238	0.234		195	0.982979	0.974468	0.974468	0.973568	0.961864	0.949791	0.987552	0.983193		195	7.42765e-05	7.36334e-05	7.36334e-05	7.10611e-05	7.29904e-05	7.29904e-05	7.65273e-05	7.52412e-05			225	0.237	0.227	0.244	0.211	0.273	0.203	0.305	0.303		225	0.979339	0.978448	0.976	0.97235	0.975	0.966667	0.977564	0.964968
208	0.23	0.228	0.229	0.219	0.226	0.225	0.236	0.232		208	0.978723	0.970213	0.974468	0.964758	0.957627	0.941423	0.979253	0.97479		208	7.3955e-05	7.33119e-05	7.36334e-05	7.0418e-05	7.26688e-05	7.23473e-05	7.58842e-05	7.45981e-05			240	0.235	0.228	0.244	0.213	0.272	0.204	0.304	0.304		240	0.971074	0.982759	0.976	0.981567	0.971429	0.971429	0.974359	0.968153
221	0.231	0.229	0.229	0.218	0.227	0.225	0.238	0.234		221	0.982979	0.974468	0.974468	0.960352	0.961864	0.941423	0.987552	0.983193		221	7.42765e-05	7.36334e-05	7.36334e-05	7.00965e-05	7.29904e-05	7.23473e-05	7.65273e-05	7.52412e-05			255	0.235	0.227	0.246	0.213	0.273	0.203	0.302	0.302		255	0.971074	0.978448	0.984	0.981567	0.975	0.966667	0.967949	0.961783
234	0.231	0.229	0.227	0.218	0.224	0.222	0.236	0.232		234	0.982979	0.974468	0.965957	0.960352	0.949153	0.92887	0.979253	0.97479		234	7.42765e-05	7.36334e-05	7.29904e-05	7.00965e-05	7.20257e-05	7.13826e-05	7.58842e-05	7.45981e-05			270	0.237	0.227	0.244	0.213	0.273	0.205	0.303	0.303		270	0.979339	0.978448	0.976	0.981567	0.975	0.97619	0.971154	0.964968
247	0.23	0.229	0.226	0.216	0.223	0.221	0.236	0.232		247	0.978723	0.974468	0.961702	0.951542	0.944915	0.924686	0.979253	0.97479		247	7.3955e-05	7.36334e-05	7.26688e-05	6.94534e-05	7.17042e-05	7.10611e-05	7.58842e-05	7.45981e-05			285	0.236	0.227	0.244	0.213	0.272	0.203	0.304	0.304		285	0.975207	0.978448	0.976	0.981567	0.971429	0.966667	0.974359	0.968153
260	0.23	0.229	0.223	0.215	0.223	0.219	0.236	0.231		260	0.978723	0.974468	0.948936	0.947137	0.944915	0.916318	0.979253	0.970588		260	7.3955e-05	7.36334e-05	7.17042e-05	6.91318e-05	7.17042e-05	7.0418e-05	7.58842e-05	7.42765e-05			300	0.235	0.228	0.244	0.212	0.271	0.203	0.304	0.302		300	0.971074	0.982759	0.976	0.976959	0.967857	0.966667	0.974359	0.961783
273	0.231	0.228	0.224	0.216	0.223	0.218	0.238	0.232		273	0.982979	0.970213	0.953191	0.951542	0.944915	0.912134	0.987552	0.97479		273	7.42765e-05	7.33119e-05	7.20257e-05	6.94534e-05	7.17042e-05	7.00965e-05	7.65273e-05	7.45981e-05			315	0.235	0.226	0.243	0.213	0.271	0.201	0.304	0.303		315	0.971074	0.974138	0.972	0.981567	0.967857	0.957143	0.974359	0.964968
286	0.23	0.229	0.222	0.216	0.222	0.219	0.236	0.231		286	0.978723	0.974468	0.944681	0.951542	0.940678	0.916318	0.979253	0.970588		286	7.3955e-05	7.36334e-05	7.13826e-05	6.94534e-05	7.13826e-05	7.0418e-05	7.58842e-05	7.42765e-05			330	0.235	0.228	0.243	0.213	0.273	0.203	0.302	0.303		330	0.971074	0.982759	0.972	0.981567	0.975	0.966667	0.967949	0.964968
299	0.231	0.228	0.219	0.215	0.22	0.217	0.235	0.23		299	0.982979	0.970213	0.931915	0.947137	0.932203	0.90795	0.975104	0.966387		299	7.42765e-05	7.33119e-05	7.0418e-05	6.91318e-05	7.07395e-05	6.97749e-05	7.55627e-05	7.3955e-05			345	0.235	0.228	0.244	0.221	0.27	0.202	0.302	0.301		345	0.971074	0.982759	0.976	1.01843	0.964286	0.961905	0.967949	0.958599
312	0.23	0.229	0.218	0.213	0.22	0.217	0.236	0.23		312	0.978723	0.974468	0.92766	0.938326	0.932203	0.90795	0.979253	0.966387		312	7.3955e-05	7.36334e-05	7.00965e-05	6.84887e-05	7.07395e-05	6.97749e-05	7.58842e-05	7.3955e-05			360	0.236	0.227	0.244	0.22	0.272	0.204	0.302	0.301		360	0.975207	0.978448	0.976	1.01382	0.971429	0.971429	0.967949	0.958599
325	0.229	0.226	0.216	0.212	0.218	0.216	0.233	0.229		325	0.974468	0.961702	0.919149	0.933921	0.923729	0.903766	0.966805	0.962185		325	7.36334e-05	7.26688e-05	6.94534e-05	6.81672e-05	7.00965e-05	6.94534e-05	7.49196e-05	7.36334e-05			375	0.235	0.226	0.244	0.221	0.27	0.203	0.303	0.301		375	0.971074	0.974138	0.976	1.01843	0.964286	0.966667	0.971154	0.958599
338	0.23	0.227	0.215	0.212	0.219	0.216	0.236	0.23		338	0.978723	0.965957	0.914894	0.933921	0.927966	0.903766	0.979253	0.966387		338	7.3955e-05	7.29904e-05	6.91318e-05	6.81672e-05	7.0418e-05	6.94534e-05	7.58842e-05	7.3955e-05			390	0.236	0.228	0.244	0.212	0.27	0.201	0.302	0.3		390	0.975207	0.982759	0.976	0.976959	0.964286	0.957143	0.967949	0.955414
351	0.23	0.229	0.214	0.211	0.217	0.217	0.234	0.229		351	0.978723	0.974468	0.910638	0.929515	0.919492	0.90795	0.970954	0.962185		351	7.3955e-05	7.36334e-05	6.88103e-05	6.78457e-05	6.97749e-05	6.97749e-05	7.52412e-05	7.36334e-05			405	0.235	0.225	0.243	0.208	0.271	0.202	0.303	0.302		405	0.971074	0.969828	0.972	0.958525	0.967857	0.961905	0.971154	0.961783
364	0.228	0.228	0.212	0.209	0.215	0.215	0.234	0.23		364	0.970213	0.970213	0.902128	0.920705	0.911017	0.899582	0.970954	0.966387		364	7.33119e-05	7.33119e-05	6.81672e-05	6.72026e-05	6.91318e-05	6.91318e-05	7.52412e-05	7.3955e-05			420	0.236	0.227	0.243	0.211	0.272	0.201	0.3	0.3		420	0.975207	0.978448	0.972	0.97235	0.971429	0.957143	0.961538	0.955414
377	0.229	0.229	0.211	0.209	0.216	0.215	0.234	0.228		377	0.974468	0.974468	0.897872	0.920705	0.915254	0.899582	0.970954	0.957983		377	7.36334e-05	7.36334e-05	6.78457e-05	6.72026e-05	6.94534e-05	6.91318e-05	7.52412e-05	7.33119e-05			435	0.234	0.227	0.243	0.211	0.271	0.202	0.302	0.3		435	0.966942	0.978448	0.972	0.97235	0.967857	0.961905	0.967949	0.955414
390	0.229	0.227	0.21	0.205	0.215	0.215	0.236	0.228		390	0.974468	0.965957	0.893617	0.903084	0.911017	0.899582	0.979253	0.957983		390	7.36334e-05	7.29904e-05	6.75241e-05	6.59164e-05	6.91318e-05	6.91318e-05	7.58842e-05	7.33119e-05			450	0.236	0.227	0.243	0.21	0.271	0.201	0.302	0.301		450	0.975207	0.978448	0.972	0.967742	0.967857	0.957143	0.967949	0.958599
403	0.227	0.227	0.209	0.203	0.213	0.213	0.234	0.227		403	0.965957	0.965957	0.889362	0.894273	0.902542	0.891213	0.970954	0.953782		403	7.29904e-05	7.29904e-05	6.72026e-05	6.52733e-05	6.84887e-05	6.84887e-05	7.52412e-05	7.29904e-05			465	0.235	0.225	0.242	0.209	0.27	0.201	0.302	0.3		465	0.971074	0.969828	0.968	0.963134	0.964286	0.957143	0.967949	0.955414
416	0.227	0.227	0.206	0.204	0.213	0.211	0.233	0.227		416	0.965957	0.965957	0.876596	0.898678	0.902542	0.882845	0.966805	0.953782		416	7.29904e-05	7.29904e-05	6.62379e-05	6.55949e-05	6.84887e-05	6.78457e-05	7.49196e-05	7.29904e-05			480	0.234	0.226	0.242	0.21	0.271	0.201	0.302	0.299		480	0.966942	0.974138	0.968	0.967742	0.967857	0.957143	0.967949	0.952229
429	0.228	0.227	0.206	0.203	0.212	0.211	0.234	0.229		429	0.970213	0.965957	0.876596	0.894273	0.898305	0.882845	0.970954	0.962185		429	7.33119e-05	7.29904e-05	6.62379e-05	6.52733e-05	6.81672e-05	6.78457e-05	7.52412e-05	7.36334e-05			495	0.234	0.227	0.243	0.211	0.27	0.202	0.3	0.298		495	0.966942	0.978448	0.972	0.97235	0.964286	0.961905	0.961538	0.949045
442	0.227	0.226	0.204	0.199	0.209	0.209	0.233	0.226		442	0.965957	0.961702	0.868085	0.876652	0.885593	0.874477	0.966805	0.94958		442	7.29904e-05	7.26688e-05	6.55949e-05	6.39871e-05	6.72026e-05	6.72026e-05	7.49196e-05	7.26688e-05			510	0.234	0.225	0.242	0.21	0.269	0.201	0.301	0.3		510	0.966942	0.969828	0.968	0.967742	0.960714	0.957143	0.964744	0.955414
455	0.229	0.229	0.203	0.201	0.211	0.21	0.234	0.228		455	0.974468	0.974468	0.86383	0.885463	0.894068	0.878661	0.970954	0.957983		455	7.36334e-05	7.36334e-05	6.52733e-05	6.46302e-05	6.78457e-05	6.75241e-05	7.52412e-05	7.33119e-05			525	0.234	0.225	0.244	0.21	0.269	0.199	0.301	0.299		525	0.966942	0.969828	0.976	0.967742	0.960714	0.947619	0.964744	0.952229
468	0.228	0.227	0.204	0.199	0.209	0.21	0.234	0.229		468	0.970213	0.965957	0.868085	0.876652	0.885593	0.878661	0.970954	0.962185		468	7.33119e-05	7.29904e-05	6.55949e-05	6.39871e-05	6.72026e-05	6.75241e-05	7.52412e-05	7.36334e-05			540	0.233	0.223	0.242	0.207	0.269	0.199	0.3	0.299		540	0.96281	0.961207	0.968	0.953917	0.960714	0.947619	0.961538	0.952229
481	0.228	0.227	0.202	0.198	0.207	0.209	0.234	0.227		481	0.970213	0.965957	0.859574	0.872247	0.877119	0.874477	0.970954	0.953782		481	7.33119e-05	7.29904e-05	6.49518e-05	6.36656e-05	6.65595e-05	6.72026e-05	7.52412e-05	7.29904e-05			555	0.235	0.223	0.242	0.207	0.27	0.198	0.301	0.299		555	0.971074	0.961207	0.968	0.953917	0.964286	0.942857	0.964744	0.952229
494	0.229	0.226	0.201	0.196	0.205	0.208	0.232	0.226		494	0.974468	0.961702	0.855319	0.863436	0.868644	0.870293	0.962656	0.94958		494	7.36334e-05	7.26688e-05	6.46302e-05	6.30225e-05	6.59164e-05	6.6881e-05	7.45981e-05	7.26688e-05			570	0.234	0.223	0.24	0.206	0.27	0.199	0.3	0.3		570	0.966942	0.961207	0.96	0.949309	0.964286	0.947619	0.961538	0.955414
507	0.229	0.227	0.201	0.196	0.206	0.21	0.232	0.226		507	0.974468	0.965957	0.855319	0.863436	0.872881	0.878661	0.962656	0.94958		507	7.36334e-05	7.29904e-05	6.46302e-05	6.30225e-05	6.62379e-05	6.75241e-05	7.45981e-05	7.26688e-05			585	0.234	0.224	0.242	0.208	0.269	0.2	0.302	0.3		585	0.966942	0.965517	0.968	0.958525	0.960714	0.952381	0.967949	0.955414
520	0.229	0.226	0.198	0.193	0.204	0.208	0.231	0.226		520	0.974468	0.961702	0.842553	0.85022	0.864407	0.870293	0.958506	0.94958		520	7.36334e-05	7.26688e-05	6.36656e-05	6.20579e-05	6.55949e-05	6.6881e-05	7.42765e-05	7.26688e-05			600	0.234	0.223	0.242	0.207	0.268	0.199	0.3	0.299		600	0.966942	0.961207	0.968	0.953917	0.957143	0.947619	0.961538	0.952229
533	0.228	0.227	0.198	0.191	0.204	0.207	0.232	0.227		533	0.970213	0.965957	0.842553	0.84141	0.864407	0.866109	0.962656	0.953782		533	7.33119e-05	7.29904e-05	6.36656e-05	6.14148e-05	6.55949e-05	6.65595e-05	7.45981e-05	7.29904e-05			615	0.234	0.223	0.241	0.207	0.268	0.199	0.3	0.299		615	0.966942	0.961207	0.964	0.953917	0.957143	0.947619	0.961538	0.952229
546	0.229	0.227	0.198	0.192	0.203	0.207	0.232	0.226		546	0.974468	0.965957	0.842553	0.845815	0.860169	0.866109	0.962656	0.94958		546	7.36334e-05	7.29904e-05	6.36656e-05	6.17363e-05	6.52733e-05	6.65595e-05	7.45981e-05	7.26688e-05			630	0.234	0.225	0.242	0.208	0.268	0.2	0.299	0.299		630	0.966942	0.969828	0.968	0.958525	0.957143	0.952381	0.958333	0.952229
559	0.228	0.227	0.197	0.189	0.204	0.207	0.233	0.227		559	0.970213	0.965957	0.838298	0.832599	0.864407	0.866109	0.966805	0.953782		559	7.33119e-05	7.29904e-05	6.33441e-05	6.07717e-05	6.55949e-05	6.65595e-05	7.49196e-05	7.29904e-05			645	0.234	0.224	0.242	0.208	0.269	0.2	0.299	0.297		645	0.966942	0.965517	0.968	0.958525	0.960714	0.952381	0.958333	0.94586
572	0.227	0.227	0.195	0.191	0.204	0.207	0.232	0.228		572	0.965957	0.965957	0.829787	0.84141	0.864407	0.866109	0.962656	0.957983		572	7.29904e-05	7.29904e-05	6.2701e-05	6.14148e-05	6.55949e-05	6.65595e-05	7.45981e-05	7.33119e-05			660	0.235	0.222	0.241	0.206	0.269	0.199	0.301	0.3		660	0.971074	0.956897	0.964	0.949309	0.960714	0.947619	0.964744	0.955414
585	0.226	0.225	0.193	0.191	0.2	0.205	0.232	0.226		585	0.961702	0.957447	0.821277	0.84141	0.847458	0.857741	0.962656	0.94958		585	7.26688e-05	7.23473e-05	6.20579e-05	6.14148e-05	6.43087e-05	6.59164e-05	7.45981e-05	7.26688e-05			675	0.235	0.224	0.242	0.207	0.269	0.201	0.301	0.3		675	0.971074	0.965517	0.968	0.953917	0.960714	0.957143	0.964744	0.955414
598	0.226	0.226	0.193	0.191	0.2	0.205	0.232	0.225		598	0.961702	0.961702	0.821277	0.84141	0.847458	0.857741	0.962656	0.945378		598	7.26688e-05	7.26688e-05	6.20579e-05	6.14148e-05	6.43087e-05	6.59164e-05	7.45981e-05	7.23473e-05			690	0.235	0.222	0.24	0.206	0.269	0.198	0.301	0.3		690	0.971074	0.956897	0.96	0.949309	0.960714	0.942857	0.964744	0.955414
611	0.227	0.227	0.192	0.194	0.202	0.206	0.233	0.227		611	0.965957	0.965957	0.817021	0.854626	0.855932	0.861925	0.966805	0.953782		611	7.29904e-05	7.29904e-05	6.17363e-05	6.23794e-05	6.49518e-05	6.62379e-05	7.49196e-05	7.29904e-05			705	0.235	0.223	0.241	0.207	0.269	0.198	0.3	0.297		705	0.971074	0.961207	0.964	0.953917	0.960714	0.942857	0.961538	0.94586
624	0.226	0.226	0.19	0.193	0.198	0.205	0.232	0.226		624	0.961702	0.961702	0.808511	0.85022	0.838983	0.857741	0.962656	0.94958		624	7.26688e-05	7.26688e-05	6.10932e-05	6.20579e-05	6.36656e-05	6.59164e-05	7.45981e-05	7.26688e-05			720	0.234	0.222	0.24	0.206	0.269	0.199	0.3	0.298		720	0.966942	0.956897	0.96	0.949309	0.960714	0.947619	0.961538	0.949045
637	0.227	0.226	0.189	0.195	0.199	0.205	0.233	0.228		637	0.965957	0.961702	0.804255	0.859031	0.84322	0.857741	0.966805	0.957983		637	7.29904e-05	7.26688e-05	6.07717e-05	6.2701e-05	6.39871e-05	6.59164e-05	7.49196e-05	7.33119e-05			735	0.232	0.224	0.242	0.207	0.269	0.199	0.302	0.298		735	0.958678	0.965517	0.968	0.953917	0.960714	0.947619	0.967949	0.949045
650	0.228	0.228	0.188	0.197	0.197	0.204	0.232	0.228		650	0.970213	0.970213	0.8	0.867841	0.834746	0.853556	0.962656	0.957983		650	7.33119e-05	7.33119e-05	6.04502e-05	6.33441e-05	6.33441e-05	6.55949e-05	7.45981e-05	7.33119e-05			750	0.233	0.224	0.241	0.208	0.27	0.199	0.301	0.297		750	0.96281	0.965517	0.964	0.958525	0.964286	0.947619	0.964744	0.94586
663	0.226	0.226	0.186	0.197	0.197	0.205	0.232	0.227		663	0.961702	0.961702	0.791489	0.867841	0.834746	0.857741	0.962656	0.953782		663	7.26688e-05	7.26688e-05	5.98071e-05	6.33441e-05	6.33441e-05	6.59164e-05	7.45981e-05	7.29904e-05			765	0.234	0.224	0.24	0.207	0.268	0.2	0.3	0.296		765	0.966942	0.965517	0.96	0.953917	0.957143	0.952381	0.961538	0.942675
																															780	0.233	0.222	0.24	0.207	0.268	0.198	0.301	0.3		780	0.96281	0.956897	0.96	0.953917	0.957143	0.942857	0.964744	0.955414
